# Supplementary material for: Chemical Compositions of Scutellaria baicalensis Georgi. (Huangqin) Extracts and Their Effects on ACE2 Binding of SARS-CoV-2 Spike Protein, ACE2 Activity, and Free Radicals
Source: Int J Mol Sci. 2024 Feb 7;25(4):2045. doi: 10.3390/ijms25042045 (PMC10888547; doi:10.3390/ijms25042045)
Supplement: Supplementary file 1 [file ijms-25-02045-s001.zip]

Archive with 1 entries (1 files):
- ijms-2845069-supplementary.pdf
